# Supplementary material for: Silver Nanoparticles at Low Concentrations Embedded in ECM Promote Endothelial Monolayer Formation and Cell Migration
Source: Int J Mol Sci. 2025 May 16;26(10):4761. doi: 10.3390/ijms26104761 (PMC12112687; doi:10.3390/ijms26104761)
Supplement: Supplementary file 1 [file ijms-26-04761-s001.zip]

Archive with 1 entries (1 files):
- ijms-3619834-supplementary.pdf
